# Supplementary material for: Biomaterials’ Role in Improving Patient Care from Drug Testing and Delivery to Theragnostics and Regenerative Medicine
Source: J Funct Biomater. 2026 May 1;17(5):214. doi: 10.3390/jfb17050214 (PMC13207391; doi:10.3390/jfb17050214)
Supplement: Supplementary file 1 [file jfb-17-00214-s001.zip]

Archive with 1 entries (1 files):
- jfb-4209616-Supplementary Materials.pdf
